# Supplementary material for: A new species of Zeraikia Gil-Santana & Costa with taxonomic notes on Zeraikia novafriburguensis Gil-Santana & Costa (Hemiptera, Reduviidae, Peiratinae)
Source: Zookeys. 2017 Nov 29;(716):105–26. doi: 10.3897/zookeys.716.20843 (PMC5740457; doi:10.3897/zookeys.716.20843)
Supplement: XML Treatment for Zeraikia novafriburguensis [file zookeys.716.20843-treatment2.xml]

<!DOCTYPE tp:taxon-treatment
  PUBLIC "-//TaxonX//DTD Taxonomic Treatment Publishing DTD v0 20100105//EN" "tax-treatment-NSO.dtd">
<tp:taxon-treatment xmlns:tp="http://www.plazi.org/taxpub"><tp:treatment-meta><kwd-group><label>Taxon classification</label><kwd><named-content xmlns:xlink="http://www.w3.org/1999/xlink" content-type="kingdom">Animalia</named-content></kwd><kwd><named-content xmlns:xlink="http://www.w3.org/1999/xlink" content-type="order">Hemiptera</named-content></kwd><kwd><named-content xmlns:xlink="http://www.w3.org/1999/xlink" content-type="family">Reduviidae</named-content></kwd></kwd-group><mixed-citation publication-type="journal"><person-group><name><surname>Gil-Santana</surname><given-names>Hélcio R.</given-names></name></person-group><article-title>A new species of <italic><tp:taxon-name><tp:taxon-name-part taxon-name-part-type="genus" reg="Zeraikia">Zeraikia</tp:taxon-name-part></tp:taxon-name></italic> Gil-Santana &amp; Costa with taxonomic notes on <italic><tp:taxon-name><tp:taxon-name-part taxon-name-part-type="genus" reg="Zeraikia">Zeraikia</tp:taxon-name-part> <tp:taxon-name-part taxon-name-part-type="species" reg="novafriburguensis">novafriburguensis</tp:taxon-name-part></tp:taxon-name></italic> Gil-Santana &amp; Costa (<tp:taxon-name><tp:taxon-name-part taxon-name-part-type="order">Hemiptera</tp:taxon-name-part></tp:taxon-name>, <tp:taxon-name><tp:taxon-name-part taxon-name-part-type="family">Reduviidae</tp:taxon-name-part></tp:taxon-name>, <tp:taxon-name><tp:taxon-name-part taxon-name-part-type="subfamily">Peiratinae</tp:taxon-name-part></tp:taxon-name>)</article-title><source>Zookeys</source><day>29</day><month>11</month><year>2017</year><volume>2017</volume><issue>716</issue><fpage>105</fpage><lpage>126</lpage><pub-id pub-id-type="doi">10.3897/zookeys.716.20843</pub-id></mixed-citation></tp:treatment-meta><tp:nomenclature><tp:taxon-name>
              <tp:taxon-name-part taxon-name-part-type="genus" reg="Zeraikia">Zeraikia</tp:taxon-name-part>
              <tp:taxon-name-part taxon-name-part-type="species" reg="novafriburguensis">novafriburguensis</tp:taxon-name-part>
            </tp:taxon-name><tp:taxon-authority>Gil-Santana &amp; Costa, 2003</tp:taxon-authority><xref ref-type="fig" rid="F1">Figures 1–3</xref><xref ref-type="fig" rid="F2">, 4–7</xref><xref ref-type="fig" rid="F3">, 8–11</xref><xref ref-type="fig" rid="F4">, 12–16</xref><xref ref-type="fig" rid="F5">, 17–18</xref><tp:nomenclature-citation-list><tp:nomenclature-citation><tp:taxon-name>
                  <tp:taxon-name-part taxon-name-part-type="genus" reg="Zeraikia">Zeraikia</tp:taxon-name-part> <tp:taxon-name-part taxon-name-part-type="species" reg="novafriburguensis">novafriburguensis</tp:taxon-name-part></tp:taxon-name><comment>Gil-Santana &amp; Costa, 2003: 4, 7 [description], 5–6 [figures 1–10]; <xref ref-type="bibr" rid="B4">Forero 2004</xref>: 155–156 [citation]; <xref ref-type="bibr" rid="B7">Gil-Santana et al. 2015</xref>: 326 [citation].</comment></tp:nomenclature-citation></tp:nomenclature-citation-list></tp:nomenclature><tp:treatment-sec sec-type="material" id="SECID0EQNAC"><title>Material examined.</title><p>
              <italic><tp:taxon-name><tp:taxon-name-part taxon-name-part-type="genus" reg="Zeraikia">Zeraikia</tp:taxon-name-part> <tp:taxon-name-part taxon-name-part-type="species" reg="novafriburguensis">novafriburguensis</tp:taxon-name-part></tp:taxon-name></italic>. <bold>Type material</bold>. <bold>BRAZIL</bold>, Rio de Janeiro, Nova Friburgo Municipality, Cascatinha neighborhood (<named-content xmlns:xlink="http://www.w3.org/1999/xlink" content-type="dwc:verbatimCoordinates" xlink:type="simple"><named-content content-type="geo-json" specific-use="{&#34;type&#34;:&#34;Point&#34;,&#34;coordinates&#34;:[-42.550000,-22.333333]}" id="NCID0EIOAC" xlink:type="simple">22°20'S, 42°33'W</named-content></named-content>, ca. 1000 m a.s.l.), <bold>Holotype</bold> (male): <tp:taxon-name><tp:taxon-name-part taxon-name-part-type="family">Reduviidae</tp:taxon-name-part></tp:taxon-name> / <tp:taxon-name><tp:taxon-name-part taxon-name-part-type="subfamily">Peiratinae</tp:taxon-name-part></tp:taxon-name> // Holotipo [red label] // <italic><tp:taxon-name><tp:taxon-name-part taxon-name-part-type="genus" reg="Zeraikia">Zeraikia</tp:taxon-name-part></tp:taxon-name></italic> / <italic><tp:taxon-name><tp:taxon-name-part taxon-name-part-type="genus" reg="Zeraikia"/><tp:taxon-name-part taxon-name-part-type="species" reg="novafriburguensis">novafriburguensis</tp:taxon-name-part></tp:taxon-name></italic>. / Hélcio Gil-Santana / &amp;. Luiz A. A. Costa, 2003 // 28-IX-2001 – Casca- / tinha – N. Fribur- / go – RJ – BRASIL // [QR CODE] / <named-content xmlns:xlink="http://www.w3.org/1999/xlink" content-type="dwc:institutional_code" xlink:type="simple">MNRJ</named-content>-ENT3-142 (<named-content xmlns:xlink="http://www.w3.org/1999/xlink" content-type="dwc:institutional_code" xlink:type="simple">MNRJ</named-content>).</p><!--PageBreak--></tp:treatment-sec><tp:treatment-sec sec-type="Additional specimens" id="SECID0EVPAC"><title>Additional specimens.</title><p>
              <bold>BRAZIL</bold>, Santa Catarina, Corupá Municipality, x. 1944, 01 male; Nova Friburgo, Cascatinha neighborhood (<named-content xmlns:xlink="http://www.w3.org/1999/xlink" content-type="dwc:verbatimCoordinates" xlink:type="simple"><named-content content-type="geo-json" specific-use="{&#34;type&#34;:&#34;Point&#34;,&#34;coordinates&#34;:[-42.550000,-22.333333]}" id="NCID0EBAAE" xlink:type="simple">22°20'S, 42°33'W</named-content></named-content>, ca. 1000 m a.s.l.), 19.xii.2003, 01 female, (<named-content xmlns:xlink="http://www.w3.org/1999/xlink" content-type="dwc:institutional_code" xlink:type="simple">MNRJ</named-content>).</p></tp:treatment-sec><tp:treatment-sec sec-type="diagnosis" id="SECID0ELAAE"><title>Diagnosis.</title><p>General coloration blackish to brownish black, sometimes with subtle bluish luster, mainly on sternites. General coloration of corium, clavus and basal portion of membrane of hemelytra orange to reddish orange. Labial segments III and IV, coxae, trochanters, tibiae and tarsi distinctly or extensively marked with pale to yellowish pale markings. Pale markings of connexivum large, occupying approximately basal half of each segment. Several long stiff dark setae on ventral surface of femora, mainly on fore and mid femora, implanted in small rounded tubercles.</p></tp:treatment-sec><tp:treatment-sec sec-type="description" id="SECID0EQAAE"><title>Addition to the original description.</title><p>Male. Figures <xref ref-type="fig" rid="F1">1</xref>–<xref ref-type="fig" rid="F5">17</xref>. Measurements (holotype /additional male): total length: to tip of hemelytra: 10.7 / 11.0; to tip of abdomen: 10.2 / 10.4; abdomen maximum width: 3.0 / 3.2.</p><fig id="F1" position="float" orientation="portrait"><label>Figures 1–3.</label><caption><p>
                  <italic><tp:taxon-name><tp:taxon-name-part taxon-name-part-type="genus" reg="Zeraikia">Zeraikia</tp:taxon-name-part> <tp:taxon-name-part taxon-name-part-type="species" reg="novafriburguensis">novafriburguensis</tp:taxon-name-part></tp:taxon-name></italic>, male. <bold>1–2</bold> holotype (courtesy of the team of the digitization project of the Entomological Collection of <named-content xmlns:xlink="http://www.w3.org/1999/xlink" content-type="dwc:institutional_code" xlink:type="simple">MNRJ</named-content> and Luiz A. A. Costa) <bold>1</bold> dorsal view <bold>2</bold> lateral view <bold>3</bold> additional specimen, dorsal view. Scale bars: 5.0 mm (<bold>1–2</bold>); 2.0 mm (<bold>3</bold>).</p></caption><graphic xmlns:xlink="http://www.w3.org/1999/xlink" xlink:href="zookeys-716-105-g001.jpg" position="float" orientation="portrait" xlink:type="simple" id="oo_171067.jpg"/></fig><p>
              <italic>Coloration</italic>: general coloration blackish to brownish black, sometimes with subtle bluish luster, mainly on sternites (Figs <xref ref-type="fig" rid="F1">1–3</xref>). Head with the following pale to pale yellowish parts: base and a submedian distal ring, somewhat variable in extent on antennal segment I; apex of antennal segment II; most of basal two-thirds of labial segment III (second visible), and apices of the labial segments III and IV. Posterior margin of hind lobe of pronotum somewhat paler in the additional male (Fig. <xref ref-type="fig" rid="F1">3</xref>). Apex of prosternal process paler. Coxae pale yellowish in approximately apical two-thirds. Trochanters pale yellow with apices darkened. Mid and hind femora with moderately large, subbasal, pale yellow rings. Fore femora with a small, almost imperceptible, paler, subapical spot, dorsally. Mid femora with a narrow, interrupted or incomplete, subdistal pale ring. Tibiae with a narrow, pale, subbasal ring. Fore and mid tibiae with apical half paler, of variable extent around the segment. Tarsi generally pale to pale yellow, with segments II and III darkened at base and apex. Hemelytra (Figs <xref ref-type="fig" rid="F1">1</xref>, <xref ref-type="fig" rid="F1">3</xref>): most of corium and clavus and basal portion of membrane orange to reddish orange; corium and clavus darkened to blackish in basal portion; most of membrane blackish with a median apical large pale yellow spot, somewhat enlarged towards apex, and somewhat larger in the additional male. Connexivum with approximately basal half of segments III–VII pale to pale yellow (Figs <xref ref-type="fig" rid="F1">1</xref>, <xref ref-type="fig" rid="F1">3</xref>).</p><p>
              <italic>Structure and vestiture</italic>: generally as in generic description. Tip of scutellum horizontal, directed backwards. Several long stiff dark setae on ventral surface of femora, mainly on fore and mid femora, implanted in small rounded tubercles. Hemelytra covered with numerous adpressed setae on costal area and numerous and longer stiff setae on veins of corium, surpassing abdomen by about half a millimeter.</p><p>
              <italic>Male genitalia</italic> (in addition to generic characteristics described above) (Figs <xref ref-type="fig" rid="F2">4</xref>–<xref ref-type="fig" rid="F5">17</xref>): both subapical processes of parameres spiniform. Dorsal phallothecal sclerite (<bold><abbrev xmlns:xlink="http://www.w3.org/1999/xlink" xlink:title="dorsal phallothecal sclerite" id="ABBRID0E5FAE" xlink:type="simple">dps</abbrev></bold>): very curved in lateral view at basal third (Figs <xref ref-type="fig" rid="F3">9–11</xref>); flat lateral expansions of the mid third (<bold><abbrev xmlns:xlink="http://www.w3.org/1999/xlink" xlink:title="flat lateral expansions" id="ABBRID0EHGAE" xlink:type="simple">fle</abbrev></bold>) prolonged laterally to approximately half the distance between dorsal and ventral surfaces (Figs <xref ref-type="fig" rid="F3">10–11</xref>, <xref ref-type="fig" rid="F4">14</xref>); left (in dorsal view) flat lateral expansion somewhat more than half the width of opposite flat lateral expansion (Figs <xref ref-type="fig" rid="F3">10</xref>–<xref ref-type="fig" rid="F4">14</xref>); apical third of dorsal phallothecal sclerite almost straight in lateral view (Figs <xref ref-type="fig" rid="F3">9</xref>, <xref ref-type="fig" rid="F3">11</xref>). Diameter of subapical tubular projection of endosoma wall (<bold><abbrev xmlns:xlink="http://www.w3.org/1999/xlink" xlink:title="subapical tubular projection" id="ABBRID0EEHAE" xlink:type="simple">stp</abbrev></bold>) roughly uniform, <!--PageBreak-->with a half-hemispherical process (<bold><abbrev xmlns:xlink="http://www.w3.org/1999/xlink" xlink:title="half-hemispherical process" id="ABBRID0ELHAE" xlink:type="simple">hhp</abbrev></bold>) inside its apical portion (Figs <xref ref-type="fig" rid="F3">10</xref>–<xref ref-type="fig" rid="F4">14</xref>), which is covered by several small sclerotized components, some of which are acutely spined (Fig. <xref ref-type="fig" rid="F4">16</xref>). Endosoma wall with a small rounded globose lobe laterally (<bold><abbrev xmlns:xlink="http://www.w3.org/1999/xlink" xlink:title="globose lobe" id="ABBRID0E3HAE" xlink:type="simple">gl</abbrev></bold>), located just ventrally to apex of larger flat lateral expansion of dorsal phallothecal sclerite (Figs <xref ref-type="fig" rid="F4">12</xref>, <xref ref-type="fig" rid="F4">14</xref>).</p><fig id="F2" position="float" orientation="portrait"><label>Figures 4–7.</label><caption><p>
                  <italic><tp:taxon-name><tp:taxon-name-part taxon-name-part-type="genus" reg="Zeraikia">Zeraikia</tp:taxon-name-part> <tp:taxon-name-part taxon-name-part-type="species" reg="novafriburguensis">novafriburguensis</tp:taxon-name-part></tp:taxon-name></italic>, male genitalia. <bold>4–5</bold> pygophore without parameres <bold>4</bold> ventral view <bold>5</bold> lateral view <bold>6</bold> left paramere <bold>7</bold> right paramere. Scale bars: 0.5 mm (<bold>4–5</bold>); 0.3 mm (<bold>6–7</bold>).</p></caption><graphic xmlns:xlink="http://www.w3.org/1999/xlink" xlink:href="zookeys-716-105-g002.jpg" position="float" orientation="portrait" xlink:type="simple" id="oo_171068.jpg"/></fig><fig id="F3" position="float" orientation="portrait"><label>Figures 8–11.</label><caption><p>
                  <italic><tp:taxon-name><tp:taxon-name-part taxon-name-part-type="genus" reg="Zeraikia">Zeraikia</tp:taxon-name-part> <tp:taxon-name-part taxon-name-part-type="species" reg="novafriburguensis">novafriburguensis</tp:taxon-name-part></tp:taxon-name></italic>, male genitalia. <bold>8–9</bold> phallus not inflated <bold>8</bold> dorsal view <bold>9</bold> latero-dorsal view <bold>10–11</bold> phallus with endosoma inflated, lateral views. (<bold><abbrev xmlns:xlink="http://www.w3.org/1999/xlink" xlink:title="apical process" id="ABBRID0EOKAE" xlink:type="simple">ap</abbrev></bold> apical process of endosoma; <bold><abbrev xmlns:xlink="http://www.w3.org/1999/xlink" xlink:title="basal plate arms" id="ABBRID0ETKAE" xlink:type="simple">bpa</abbrev></bold> basal plate arm; <bold><abbrev xmlns:xlink="http://www.w3.org/1999/xlink" xlink:title="basal plate bridge" id="ABBRID0EYKAE" xlink:type="simple">bpb</abbrev></bold> basal plate bridge; <bold><abbrev xmlns:xlink="http://www.w3.org/1999/xlink" xlink:title="dorsal phallothecal sclerite" id="ABBRID0E4KAE" xlink:type="simple">dps</abbrev></bold> dorsal phallothecal sclerite; <bold><abbrev xmlns:xlink="http://www.w3.org/1999/xlink" xlink:title="flat lateral expansions" id="ABBRID0ECLAE" xlink:type="simple">fle</abbrev></bold> flat lateral expansion; <bold><abbrev xmlns:xlink="http://www.w3.org/1999/xlink" xlink:title="globose expansion of endosoma" id="ABBRID0EHLAE" xlink:type="simple">ge</abbrev></bold> globose expansion of endosoma; <bold><abbrev xmlns:xlink="http://www.w3.org/1999/xlink" xlink:title="pedicel" id="ABBRID0EMLAE" xlink:type="simple">pd</abbrev></bold> pedicel; <bold><abbrev xmlns:xlink="http://www.w3.org/1999/xlink" xlink:title="subbasal larger process" id="ABBRID0ERLAE" xlink:type="simple">sbp</abbrev></bold> subbasal process of endosoma; <bold><abbrev xmlns:xlink="http://www.w3.org/1999/xlink" xlink:title="subapical tubular projection" id="ABBRID0EWLAE" xlink:type="simple">stp</abbrev></bold> subapical tubular projection of endosoma wall). Scale bars: 0.5 mm.</p></caption><graphic xmlns:xlink="http://www.w3.org/1999/xlink" xlink:href="zookeys-716-105-g003.jpg" position="float" orientation="portrait" xlink:type="simple" id="oo_171069.jpg"/></fig><fig id="F4" position="float" orientation="portrait"><label>Figures 12–16.</label><caption><p>
                  <italic><tp:taxon-name><tp:taxon-name-part taxon-name-part-type="genus" reg="Zeraikia">Zeraikia</tp:taxon-name-part> <tp:taxon-name-part taxon-name-part-type="species" reg="novafriburguensis">novafriburguensis</tp:taxon-name-part></tp:taxon-name></italic>, male genitalia. <bold>12–14</bold> phallus with endosoma inflated <bold>12–13</bold> dorsal view <bold>14</bold> lateral view <bold>15</bold> articulatory apparatus and pedicel <bold>16</bold> half-hemispherical process. (<bold><abbrev xmlns:xlink="http://www.w3.org/1999/xlink" xlink:title="apical process" id="ABBRID0E6MAE" xlink:type="simple">ap</abbrev></bold> apical process of endosoma; <bold><abbrev xmlns:xlink="http://www.w3.org/1999/xlink" xlink:title="basal plate arms" id="ABBRID0EENAE" xlink:type="simple">bpa</abbrev></bold> basal plate arm; <bold><abbrev xmlns:xlink="http://www.w3.org/1999/xlink" xlink:title="dorsal phallothecal sclerite" id="ABBRID0EJNAE" xlink:type="simple">dps</abbrev></bold> dorsal phallothecal sclerite; <bold><abbrev xmlns:xlink="http://www.w3.org/1999/xlink" xlink:title="flat lateral expansions" id="ABBRID0EONAE" xlink:type="simple">fle</abbrev></bold> flat lateral expansion; <bold><abbrev xmlns:xlink="http://www.w3.org/1999/xlink" xlink:title="globose expansion of endosoma" id="ABBRID0ETNAE" xlink:type="simple">ge</abbrev></bold> globose expansion of endosoma; <bold><abbrev xmlns:xlink="http://www.w3.org/1999/xlink" xlink:title="globose lobe" id="ABBRID0EYNAE" xlink:type="simple">gl</abbrev></bold> small lateral globose lobe of endosoma wall; <bold><abbrev xmlns:xlink="http://www.w3.org/1999/xlink" xlink:title="half-hemispherical process" id="ABBRID0E4NAE" xlink:type="simple">hhp</abbrev></bold> half-hemispherical process; <bold><abbrev xmlns:xlink="http://www.w3.org/1999/xlink" xlink:title="subapical tubular projection" id="ABBRID0ECOAE" xlink:type="simple">stp</abbrev></bold> subapical tubular projection of endosoma wall). Scale bars: 0.5 mm (<bold>12–14</bold>); 0.3 mm (<bold>15–16</bold>).</p></caption><graphic xmlns:xlink="http://www.w3.org/1999/xlink" xlink:href="zookeys-716-105-g004.jpg" position="float" orientation="portrait" xlink:type="simple" id="oo_171070.jpg"/></fig><p>Female. Figure <xref ref-type="fig" rid="F5">18</xref>. Measurements: total length to tip of abdomen: 12.5; abdomen maximum width: 4.0. Similar to male. Hemelytra not surpassing abdomen, ending <!--PageBreak--><!--PageBreak--><!--PageBreak--><!--PageBreak-->shortly after posterior margin of dorsal portion of segment VIII; pale yellow distal spot of the membrane somewhat larger at basal half, subrounded. Abdomen larger; dorsal connexival segments somewhat more evident.</p><fig id="F5" position="float" orientation="portrait"><label>Figures 17–18.</label><caption><p>
                  <italic><tp:taxon-name><tp:taxon-name-part taxon-name-part-type="genus" reg="Zeraikia">Zeraikia</tp:taxon-name-part> <tp:taxon-name-part taxon-name-part-type="species" reg="novafriburguensis">novafriburguensis</tp:taxon-name-part></tp:taxon-name></italic>. <bold>17</bold> male genitalia, apical process of endosoma (<bold><abbrev xmlns:xlink="http://www.w3.org/1999/xlink" xlink:title="apical process" id="ABBRID0ESPAE" xlink:type="simple">ap</abbrev></bold>) <bold>18</bold> female, dorsal view. Scale bars: 0.3 mm (<bold>17</bold>); 2.0 mm (<bold>18</bold>).</p></caption><graphic xmlns:xlink="http://www.w3.org/1999/xlink" xlink:href="zookeys-716-105-g005.jpg" position="float" orientation="portrait" xlink:type="simple" id="oo_171071.jpg"/></fig></tp:treatment-sec><tp:treatment-sec sec-type="distribution" id="SECID0EKLAE"><title>Distribution.</title><p>Brazil, in states of Rio de Janeiro and Santa Catarina.</p></tp:treatment-sec><ref-list><ref id="B4"><mixed-citation xmlns:xlink="http://www.w3.org/1999/xlink" xlink:type="simple">
          <person-group><name name-style="western"><surname>Forero</surname><given-names>D</given-names></name></person-group> (<year>2004</year>) <article-title>Capítulo 5. Diagnosis de los gêneros neotropicales de la família <tp:taxon-name><tp:taxon-name-part taxon-name-part-type="family">Reduviidae</tp:taxon-name-part></tp:taxon-name> (<tp:taxon-name><tp:taxon-name-part taxon-name-part-type="order">Hemiptera</tp:taxon-name-part></tp:taxon-name>: <tp:taxon-name><tp:taxon-name-part taxon-name-part-type="suborder">Heteroptera</tp:taxon-name-part></tp:taxon-name>), y su distribución em Colombia (excepto <tp:taxon-name><tp:taxon-name-part taxon-name-part-type="subfamily">Harpactorinae</tp:taxon-name-part></tp:taxon-name>).</article-title> In: <person-group><name name-style="western"><surname>Fernández</surname><given-names>F</given-names></name><name name-style="western"><surname>Andrade</surname><given-names>G</given-names></name><name name-style="western"><surname>Amat</surname><given-names>G</given-names></name></person-group> (<role>Eds</role>) <issue-title>Insectos de Colombia Vol.</issue-title> <source>3. Universidad Nacional de Colombia, Bogotá DC</source>, <fpage>128</fpage>–<lpage>275</lpage>.</mixed-citation></ref><ref id="B7"><mixed-citation xmlns:xlink="http://www.w3.org/1999/xlink" xlink:type="simple">
          <person-group><name name-style="western"><surname>Gil-Santana</surname><given-names>HR</given-names></name><name name-style="western"><surname>Forero</surname><given-names>D</given-names></name><name name-style="western"><surname>Weirauch</surname><given-names>C</given-names></name></person-group> (<year>2015</year>) <article-title>Assassin bugs (<tp:taxon-name><tp:taxon-name-part taxon-name-part-type="family">Reduviidae</tp:taxon-name-part></tp:taxon-name> excluding <tp:taxon-name><tp:taxon-name-part taxon-name-part-type="subfamily">Triatominae</tp:taxon-name-part></tp:taxon-name>).</article-title> In: <person-group><name name-style="western"><surname>Panizzi</surname><given-names>AR</given-names></name><name name-style="western"><surname>Grazia</surname><given-names>J</given-names></name></person-group> (<role>Eds</role>) <issue-title>True bugs (Heteroptera) of the Neotropics, Entomology in Focus 2.</issue-title> <source>Springer Science + Business Media, Dordrecht</source>, <fpage>307</fpage>–<lpage>351</lpage>. <ext-link xlink:type="simple" ext-link-type="doi" xlink:href="10.1007/978-94-017-9861-7_12">https://doi.org/10.1007/978-94-017-9861-7_12</ext-link></mixed-citation></ref></ref-list></tp:taxon-treatment>
