# Supplementary material for: A new species of Zeraikia Gil-Santana & Costa with taxonomic notes on Zeraikia novafriburguensis Gil-Santana & Costa (Hemiptera, Reduviidae, Peiratinae)
Source: Zookeys. 2017 Nov 29;(716):105–26. doi: 10.3897/zookeys.716.20843 (PMC5740457; doi:10.3897/zookeys.716.20843)
Supplement: XML Treatment for Zeraikia zeraikae [file zookeys.716.20843-treatment3.xml]

<!DOCTYPE tp:taxon-treatment
  PUBLIC "-//TaxonX//DTD Taxonomic Treatment Publishing DTD v0 20100105//EN" "tax-treatment-NSO.dtd">
<tp:taxon-treatment xmlns:tp="http://www.plazi.org/taxpub"><tp:treatment-meta><kwd-group><label>Taxon classification</label><kwd><named-content xmlns:xlink="http://www.w3.org/1999/xlink" content-type="kingdom">Animalia</named-content></kwd><kwd><named-content xmlns:xlink="http://www.w3.org/1999/xlink" content-type="order">ORDO</named-content></kwd><kwd><named-content xmlns:xlink="http://www.w3.org/1999/xlink" content-type="family">FAMILIA</named-content></kwd></kwd-group><mixed-citation publication-type="journal"><person-group><name><surname>Gil-Santana</surname><given-names>Hélcio R.</given-names></name></person-group><article-title>A new species of <italic><tp:taxon-name><tp:taxon-name-part taxon-name-part-type="genus" reg="Zeraikia">Zeraikia</tp:taxon-name-part></tp:taxon-name></italic> Gil-Santana &amp; Costa with taxonomic notes on <italic><tp:taxon-name><tp:taxon-name-part taxon-name-part-type="genus" reg="Zeraikia">Zeraikia</tp:taxon-name-part> <tp:taxon-name-part taxon-name-part-type="species" reg="novafriburguensis">novafriburguensis</tp:taxon-name-part></tp:taxon-name></italic> Gil-Santana &amp; Costa (<tp:taxon-name><tp:taxon-name-part taxon-name-part-type="order">Hemiptera</tp:taxon-name-part></tp:taxon-name>, <tp:taxon-name><tp:taxon-name-part taxon-name-part-type="family">Reduviidae</tp:taxon-name-part></tp:taxon-name>, <tp:taxon-name><tp:taxon-name-part taxon-name-part-type="subfamily">Peiratinae</tp:taxon-name-part></tp:taxon-name>)</article-title><source>Zookeys</source><day>29</day><month>11</month><year>2017</year><volume>2017</volume><issue>716</issue><fpage>105</fpage><lpage>126</lpage><pub-id pub-id-type="doi">10.3897/zookeys.716.20843</pub-id></mixed-citation></tp:treatment-meta><tp:nomenclature><tp:taxon-name>
              <tp:taxon-name-part taxon-name-part-type="genus" reg="Zeraikia">Zeraikia</tp:taxon-name-part>
              <tp:taxon-name-part taxon-name-part-type="species" reg="zeraikae">zeraikae</tp:taxon-name-part>
              <object-id xmlns:xlink="http://www.w3.org/1999/xlink" content-type="zoobank" xlink:type="simple">http://zoobank.org/A15DABA5-F9EA-4FDA-BE26-B6A48E61AAA2</object-id>
            </tp:taxon-name><tp:taxon-status xmlns:xlink="http://www.w3.org/1999/xlink" xlink:type="simple">sp. n.</tp:taxon-status><xref ref-type="fig" rid="F6">Figures 19</xref><xref ref-type="fig" rid="F7">, 20–25</xref><xref ref-type="fig" rid="F8">, 26–30</xref><xref ref-type="fig" rid="F9">, 31–34</xref><xref ref-type="fig" rid="F10">, 35–38</xref><xref ref-type="fig" rid="F11">, 39–42</xref><!--PageBreak--></tp:nomenclature><tp:treatment-sec sec-type="type material" id="SECID0EQNAE"><title>Type material.</title><p>
              <bold>BRAZIL</bold>, Rio de Janeiro, Nova Friburgo Municipality (<named-content xmlns:xlink="http://www.w3.org/1999/xlink" content-type="dwc:verbatimCoordinates" xlink:type="simple"><named-content content-type="geo-json" specific-use="{&#34;type&#34;:&#34;Point&#34;,&#34;coordinates&#34;:[-42.483333,-22.283333]}" id="NCID0EWOAE" xlink:type="simple">22°17'S, 42°29'W</named-content></named-content>, ca. 1049 m a.s.l.), 05.xi.1997, <bold>Holotype</bold> (male); iii.1996, <bold>Paratype</bold> (female).</p></tp:treatment-sec><tp:treatment-sec sec-type="diagnosis" id="SECID0E3NAE"><title>Diagnosis.</title><p>General coloration black with bluish luster. General color of corium, clavus and basal half of membrane of hemelytra dull blackish. Labium, coxae, trochanters, tibiae and tarsi mostly or completely darkened, without conspicuous pale markings. Pale markings of connexivum relatively small, occupying approximately basolateral third and fifth of segments III–VI and VII, respectively. Long stiff dark setae on ventral surface of femora relatively smaller and not implanted in tubercles.</p></tp:treatment-sec><tp:treatment-sec sec-type="description" id="SECID0EBOAE"><title>Description.</title><p>Male. Figures <xref ref-type="fig" rid="F6">19</xref>–<xref ref-type="fig" rid="F10">38</xref>. Measurements are given in Table <xref ref-type="table" rid="T1">1</xref>.</p><fig id="F6" position="float" orientation="portrait"><label>Figure 19.</label><caption><p>
                  <italic><tp:taxon-name><tp:taxon-name-part taxon-name-part-type="genus" reg="Zeraikia">Zeraikia</tp:taxon-name-part> <tp:taxon-name-part taxon-name-part-type="species" reg="zeraikae">zeraikae</tp:taxon-name-part></tp:taxon-name></italic> sp. n., male holotype, dorsal view. Scale bar: 2.0 mm.</p></caption><graphic xmlns:xlink="http://www.w3.org/1999/xlink" xlink:href="zookeys-716-105-g006.jpg" position="float" orientation="portrait" xlink:type="simple" id="oo_171072.jpg"/></fig><p>
              <italic>Coloration</italic>: general coloration black with bluish luster, mostly very shiny, except on hemelytra, which are completely dull (Fig. <xref ref-type="fig" rid="F6">19</xref>). Extreme base of antennal segment I pale whitish. Apex of labial segment III (second visible) paler; apical half of labial segment IV reddish brown. Extreme base of trochanters somewhat paler; extreme apex of mid and hind trochanters pale. Mid and hind femora with a subbasal whitish marking that occupies the dorsal and lateral surfaces, but does not form a ring because it does not reach the ventral surface; larger on hind femora. Fore tarsomere I paler. Hemelytra: apical portion of clavus and adjacent portion of corium with a faintly smoky grayish marking just below level of apex of scutellum; an arcuate marking with similar coloration present just above mid portion of hemelytra, which crosses median third of upper closed cell, running as far as inner (posterior) margin; the latter somewhat paler to faintly smoky grayish from this arcuate marking to level of approximately mid portion of membrane (Figs <xref ref-type="fig" rid="F6">19</xref>–<xref ref-type="fig" rid="F7">20</xref>). Membrane with a large subrounded yellowish orange spot at approximately distal half (Figs <xref ref-type="fig" rid="F6">19</xref>–<xref ref-type="fig" rid="F7">20</xref>). Pale whitish spots on basolateral third and fifth of connexival segments III–VI and VII, respectively (Figs <xref ref-type="fig" rid="F6">19</xref>–<xref ref-type="fig" rid="F7">20</xref>).</p><fig id="F7" position="float" orientation="portrait"><label>Figures 20–25.</label><caption><p>
                  <italic><tp:taxon-name><tp:taxon-name-part taxon-name-part-type="genus" reg="Zeraikia">Zeraikia</tp:taxon-name-part> <tp:taxon-name-part taxon-name-part-type="species" reg="zeraikae">zeraikae</tp:taxon-name-part></tp:taxon-name></italic> sp. n., male holotype. <bold>20</bold> distal portion of hemelytra and connexivum, dorsal view (the arrow points to a single conspicuous long, stiff, darkened seta implanted just above posterolateral angle of a connexival segment) <bold>21</bold> distal portion of abdomen, ventral view <bold>22</bold> apical portion of abdomen, posterior view (hemelytra omitted) <bold>23</bold> sternite VIII, ventral view <bold>24–25</bold> pygophore without parameres <bold>24</bold> lateral view <bold>25</bold> ventral view. Scale bars: 1.0 mm (<bold>20–21</bold>); 0.5 mm (<bold>22–25</bold>).</p></caption><graphic xmlns:xlink="http://www.w3.org/1999/xlink" xlink:href="zookeys-716-105-g007.jpg" position="float" orientation="portrait" xlink:type="simple" id="oo_171073.jpg"/></fig><p>
              <italic>Structure and vestiture</italic>: generally as in generic description. Tip of scutellum directed obliquely upwards. Long stiff dark setae on ventral surface of femora relatively smaller and not implanted in tubercles. Hemelytra with thinner and less numerous setae in costal area and on veins of corium, surpassing abdomen by somewhat more than one millimeter.</p><p>
              <italic>Male genitalia</italic> (in addition to generic characteristics described above) (Figs <xref ref-type="fig" rid="F7">21</xref>–<xref ref-type="fig" rid="F10">38</xref>): subapical process (<bold>sp</bold>) of right paramere spiniform (Fig. <xref ref-type="fig" rid="F8">30</xref>); blunt on left paramere (Figs <xref ref-type="fig" rid="F8">27–28</xref>). Dorsal phallothecal sclerite (<bold><abbrev xmlns:xlink="http://www.w3.org/1999/xlink" xlink:title="dorsal phallothecal sclerite" id="ABBRID0EVXAE" xlink:type="simple">dps</abbrev></bold>) (Figs <xref ref-type="fig" rid="F9">31–34</xref>): less curved in lateral view at basal third; flat lateral expansions (<bold><abbrev xmlns:xlink="http://www.w3.org/1999/xlink" xlink:title="flat lateral expansions" id="ABBRID0E5XAE" xlink:type="simple">fle</abbrev></bold>) of mid third prolonged laterally approximate<!--PageBreak--><!--PageBreak--><!--PageBreak--><!--PageBreak-->ly only to a third of distance between dorsal and ventral surfaces; faintly sclerotized; left (in dorsal view) flat lateral expansion (<bold><abbrev xmlns:xlink="http://www.w3.org/1999/xlink" xlink:title="flat lateral expansions" id="ABBRID0EIYAE" xlink:type="simple">fle</abbrev></bold>) approximately a third larger than right flat lateral expansion; apical third of dorsal phallothecal sclerite slightly curved in lateral view. Subapical tubular projection of endosoma wall (<bold><abbrev xmlns:xlink="http://www.w3.org/1999/xlink" xlink:title="subapical tubular projection" id="ABBRID0ENYAE" xlink:type="simple">stp</abbrev></bold>) conspicuously enlarged at apical portion, which is subtriangular in shape, with several low rugose crests and a very thin elongated appendix (<bold><abbrev xmlns:xlink="http://www.w3.org/1999/xlink" xlink:title="appendix" id="ABBRID0ESYAE" xlink:type="simple">app</abbrev></bold>) at its tip, which is rounded (Figs <xref ref-type="fig" rid="F9">34</xref>, <xref ref-type="fig" rid="F10">37–38</xref>); inside its basal portion, an elongated, thin, slightly curved process (<bold><abbrev xmlns:xlink="http://www.w3.org/1999/xlink" xlink:title="elongated process" id="ABBRID0E6YAE" xlink:type="simple">ep</abbrev></bold>) formed by numerous, small, subtriangular to spined, somewhat sclerotized elements (Figs <xref ref-type="fig" rid="F9">34</xref>–<xref ref-type="fig" rid="F10">35</xref>). An additional very small, rounded, somewhat sclerotized, subapical process (<bold><abbrev xmlns:xlink="http://www.w3.org/1999/xlink" xlink:title="small subapical process" id="ABBRID0EMZAE" xlink:type="simple">ssa</abbrev></bold>) present just ventral to basal portion of the elongated curved apical process (<bold><abbrev xmlns:xlink="http://www.w3.org/1999/xlink" xlink:title="apical process" id="ABBRID0ERZAE" xlink:type="simple">ap</abbrev></bold>) (Figs <xref ref-type="fig" rid="F9">31</xref>, <xref ref-type="fig" rid="F9">34</xref>, <xref ref-type="fig" rid="F10">36</xref>).</p><fig id="F8" position="float" orientation="portrait"><label>Figures 26–30.</label><caption><p>
                  <italic><tp:taxon-name><tp:taxon-name-part taxon-name-part-type="genus" reg="Zeraikia">Zeraikia</tp:taxon-name-part> <tp:taxon-name-part taxon-name-part-type="species" reg="zeraikae">zeraikae</tp:taxon-name-part></tp:taxon-name></italic> sp. n., male genitalia, parameres. <bold>26–28</bold> left paramere <bold>27–28</bold> apical portion <bold>29–30</bold> right paramere <bold>30</bold> apical portion. (<bold><abbrev xmlns:xlink="http://www.w3.org/1999/xlink" xlink:title="subapical process" id="ABBRID0ED2AE" xlink:type="simple">sp</abbrev></bold> subapical process; <bold><abbrev xmlns:xlink="http://www.w3.org/1999/xlink" xlink:title="longitudinal crest" id="ABBRID0EI2AE" xlink:type="simple">lc</abbrev></bold> longitudinal crest). Scale bars: 0.3 mm (<bold>26, 29</bold>); 0.2 mm (<bold>27, 30</bold>); 0.1 mm (<bold>28</bold>).</p></caption><graphic xmlns:xlink="http://www.w3.org/1999/xlink" xlink:href="zookeys-716-105-g008.jpg" position="float" orientation="portrait" xlink:type="simple" id="oo_171074.jpg"/></fig><!--PageBreak--><p>Female. Figures <xref ref-type="fig" rid="F11">39–42</xref>. Similar to male in general. Measurements presented in Table <xref ref-type="table" rid="T1">1</xref>. Pale markings on femora and connexivum yellow to yellowish orange (Fig. <xref ref-type="fig" rid="F11">39</xref>). Hemelytra not surpassing abdomen, ending shortly before posterior margin of tergite VII; large yellowish orange spot at distal half of membrane smaller and more rounded in shape (Fig. <xref ref-type="fig" rid="F11">39</xref>). Tip of scutellum straight, directed upwards. Abdomen larger; dorsal connexival segments more evident (Fig. <xref ref-type="fig" rid="F11">39</xref>).</p><fig id="F9" position="float" orientation="portrait"><label>Figures 31–34.</label><caption><p>
                  <italic><tp:taxon-name><tp:taxon-name-part taxon-name-part-type="genus" reg="Zeraikia">Zeraikia</tp:taxon-name-part> <tp:taxon-name-part taxon-name-part-type="species" reg="zeraikae">zeraikae</tp:taxon-name-part></tp:taxon-name></italic> sp. n., male genitalia, lateral views. <bold>31–32</bold> phallus not inflated <bold>33</bold> pedicel and dorsal phallotecal sclerite <bold>34</bold> phallus with endosoma inflated. (<bold><abbrev xmlns:xlink="http://www.w3.org/1999/xlink" xlink:title="apical process" id="ABBRID0EO4AE" xlink:type="simple">ap</abbrev></bold> apical process of endosoma; <bold><abbrev xmlns:xlink="http://www.w3.org/1999/xlink" xlink:title="appendix" id="ABBRID0ET4AE" xlink:type="simple">app</abbrev></bold> appendix; <bold><abbrev xmlns:xlink="http://www.w3.org/1999/xlink" xlink:title="basal plate arms" id="ABBRID0EY4AE" xlink:type="simple">bpa</abbrev></bold> basal plate arm; <bold><abbrev xmlns:xlink="http://www.w3.org/1999/xlink" xlink:title="basal plate bridge" id="ABBRID0E44AE" xlink:type="simple">bpb</abbrev></bold> basal plate bridge; <bold><abbrev xmlns:xlink="http://www.w3.org/1999/xlink" xlink:title="dorsal phallothecal sclerite" id="ABBRID0EC5AE" xlink:type="simple">dps</abbrev></bold> dorsal phallothecal sclerite; <bold><abbrev xmlns:xlink="http://www.w3.org/1999/xlink" xlink:title="elongated process" id="ABBRID0EH5AE" xlink:type="simple">ep</abbrev></bold> elongated process inside basal portion of subapical projection of endosoma wall; <bold><abbrev xmlns:xlink="http://www.w3.org/1999/xlink" xlink:title="flat lateral expansions" id="ABBRID0EM5AE" xlink:type="simple">fle</abbrev></bold> flat lateral expansion; <bold><abbrev xmlns:xlink="http://www.w3.org/1999/xlink" xlink:title="globose expansion of endosoma" id="ABBRID0ER5AE" xlink:type="simple">ge</abbrev></bold> globose expansion of endosoma; <bold><abbrev xmlns:xlink="http://www.w3.org/1999/xlink" xlink:title="pedicel" id="ABBRID0EW5AE" xlink:type="simple">pd</abbrev></bold> pedicel; <bold><abbrev xmlns:xlink="http://www.w3.org/1999/xlink" xlink:title="subbasal larger process" id="ABBRID0E25AE" xlink:type="simple">sbp</abbrev></bold> subbasal process of endosoma; <bold><abbrev xmlns:xlink="http://www.w3.org/1999/xlink" xlink:title="small subapical process" id="ABBRID0EA6AE" xlink:type="simple">ssa</abbrev></bold> small subapical process of endosoma; <bold><abbrev xmlns:xlink="http://www.w3.org/1999/xlink" xlink:title="subapical tubular projection" id="ABBRID0EF6AE" xlink:type="simple">stp</abbrev></bold> subapical tubular projection of endosoma wall; <bold>stpp</bold> visible portion of subapical tubular projection not extended). Scale bars: 0.5 mm (<bold>31–32, 34</bold>); 0.2 mm (<bold>33</bold>).</p></caption><graphic xmlns:xlink="http://www.w3.org/1999/xlink" xlink:href="zookeys-716-105-g009.jpg" position="float" orientation="portrait" xlink:type="simple" id="oo_171075.jpg"/></fig><fig id="F10" position="float" orientation="portrait"><label>Figures 35–38.</label><caption><p>
                  <italic><tp:taxon-name><tp:taxon-name-part taxon-name-part-type="genus" reg="Zeraikia">Zeraikia</tp:taxon-name-part> <tp:taxon-name-part taxon-name-part-type="species" reg="zeraikae">zeraikae</tp:taxon-name-part></tp:taxon-name></italic> sp. n., male genitalia, lateral views. <bold>35</bold> apical process and basal portion of subapical tubular projection of endosoma wall. (<bold><abbrev xmlns:xlink="http://www.w3.org/1999/xlink" xlink:title="elongated process" id="ABBRID0ERAAG" xlink:type="simple">ep</abbrev></bold> elongated process inside basal portion of subapical tubular projection of endosoma wall) <bold>36</bold> small subapical and apical processes of endosoma. (<bold><abbrev xmlns:xlink="http://www.w3.org/1999/xlink" xlink:title="apical process" id="ABBRID0EYAAG" xlink:type="simple">ap</abbrev></bold> apical process; <bold><abbrev xmlns:xlink="http://www.w3.org/1999/xlink" xlink:title="globose expansion of endosoma" id="ABBRID0E4AAG" xlink:type="simple">ge</abbrev></bold> globose expansion of endosoma <bold><abbrev xmlns:xlink="http://www.w3.org/1999/xlink" xlink:title="small subapical process" id="ABBRID0ECBAG" xlink:type="simple">ssa</abbrev></bold> small subapical process) <bold>37–38</bold> endosoma wall projection portions <bold>37</bold> midportion <bold>38</bold> apical portion. (<bold><abbrev xmlns:xlink="http://www.w3.org/1999/xlink" xlink:title="appendix" id="ABBRID0ENBAG" xlink:type="simple">app</abbrev></bold> appendix). Scale bars: 0.3 mm (<bold>35, 37–38</bold>); 0.1 mm (<bold>36</bold>).</p></caption><graphic xmlns:xlink="http://www.w3.org/1999/xlink" xlink:href="zookeys-716-105-g010.jpg" position="float" orientation="portrait" xlink:type="simple" id="oo_171076.jpg"/></fig><table-wrap id="T1" position="float" orientation="portrait"><label>Table 1.</label><caption><p>Measurements of <italic><tp:taxon-name><tp:taxon-name-part taxon-name-part-type="genus" reg="Zeraikia">Zeraikia</tp:taxon-name-part> <tp:taxon-name-part taxon-name-part-type="species" reg="zeraikae">zeraikae</tp:taxon-name-part></tp:taxon-name></italic> sp. n.</p></caption><table id="TID0EJKAE" rules="all"><tbody><tr><td rowspan="1" colspan="1">
                      <bold>Measurements</bold>
                    </td><td rowspan="1" colspan="1">
                      <bold>Holotype male</bold>
                    </td><td rowspan="1" colspan="1">
                      <bold>Paratype female</bold>
                    </td></tr><tr><td rowspan="1" colspan="1">Body length to tip of hemelytra</td><td rowspan="1" colspan="1">11.9</td><td rowspan="1" colspan="1">-</td></tr><tr><td rowspan="1" colspan="1">Body length to tip of abdomen</td><td rowspan="1" colspan="1">10.8</td><td rowspan="1" colspan="1">12.8</td></tr><tr><td rowspan="1" colspan="1">Head length (excluding neck)</td><td rowspan="1" colspan="1">2.0</td><td rowspan="1" colspan="1">2.0</td></tr><tr><td rowspan="1" colspan="1">Anteocular portion length</td><td rowspan="1" colspan="1">1.0</td><td rowspan="1" colspan="1">1.0</td></tr><tr><td rowspan="1" colspan="1">Postocular portion length</td><td rowspan="1" colspan="1">0.4</td><td rowspan="1" colspan="1">0.4</td></tr><tr><td rowspan="1" colspan="1">Head width across eyes</td><td rowspan="1" colspan="1">1.2</td><td rowspan="1" colspan="1">1.3</td></tr><tr><td rowspan="1" colspan="1">Interocular distance</td><td rowspan="1" colspan="1">0.5</td><td rowspan="1" colspan="1">0.6</td></tr><tr><td rowspan="1" colspan="1">Transverse width of eye</td><td rowspan="1" colspan="1">0.35</td><td rowspan="1" colspan="1">0.4</td></tr><tr><td rowspan="1" colspan="1">Antennal segment I length</td><td rowspan="1" colspan="1">0.7</td><td rowspan="1" colspan="1">0.7</td></tr><tr><td rowspan="1" colspan="1">Antennal segment II length</td><td rowspan="1" colspan="1">2.4</td><td rowspan="1" colspan="1">2.0</td></tr><tr><td rowspan="1" colspan="1">Antennal segment III length</td><td rowspan="1" colspan="1">1.8</td><td rowspan="1" colspan="1">1.5</td></tr><tr><td rowspan="1" colspan="1">Antennal segment IV length</td><td rowspan="1" colspan="1">2.0</td><td rowspan="1" colspan="1">1.8</td></tr><tr><td rowspan="1" colspan="1">Labial segment II length</td><td rowspan="1" colspan="1">0.6</td><td rowspan="1" colspan="1">0.6</td></tr><tr><td rowspan="1" colspan="1">Labial segment III length</td><td rowspan="1" colspan="1">1.0</td><td rowspan="1" colspan="1">1.0</td></tr><tr><td rowspan="1" colspan="1">Labial segment IV length</td><td rowspan="1" colspan="1">0.7</td><td rowspan="1" colspan="1">0.7</td></tr><tr><td rowspan="1" colspan="1">Ocellar tubercle width</td><td rowspan="1" colspan="1">0.5</td><td rowspan="1" colspan="1">0.5</td></tr><tr><td rowspan="1" colspan="1">Fore lobe of pronotum length</td><td rowspan="1" colspan="1">1.5</td><td rowspan="1" colspan="1">1.6</td></tr><tr><td rowspan="1" colspan="1">Fore lobe of pronotum max. width</td><td rowspan="1" colspan="1">1.8</td><td rowspan="1" colspan="1">2.0</td></tr><tr><td rowspan="1" colspan="1">Hind lobe of pronotum length</td><td rowspan="1" colspan="1">1.0</td><td rowspan="1" colspan="1">1.0</td></tr><tr><td rowspan="1" colspan="1">Hind lobe of pronotum max. width</td><td rowspan="1" colspan="1">2.8</td><td rowspan="1" colspan="1">3.0</td></tr><tr><td rowspan="1" colspan="1">Scutellum length</td><td rowspan="1" colspan="1">1.0</td><td rowspan="1" colspan="1">1.0</td></tr><tr><td rowspan="1" colspan="1">Scutellum maximum width</td><td rowspan="1" colspan="1">1.2</td><td rowspan="1" colspan="1">1.2</td></tr><tr><td rowspan="1" colspan="1">Fore coxa length</td><td rowspan="1" colspan="1">1.5</td><td rowspan="1" colspan="1">1.6</td></tr><tr><td rowspan="1" colspan="1">Fore femur length</td><td rowspan="1" colspan="1">2.7</td><td rowspan="1" colspan="1">2.8</td></tr><tr><td rowspan="1" colspan="1">Fore tibia length</td><td rowspan="1" colspan="1">2.3</td><td rowspan="1" colspan="1">2.5</td></tr><tr><td rowspan="1" colspan="1">Spongy fossa of fore tibia length</td><td rowspan="1" colspan="1">1.4</td><td rowspan="1" colspan="1">1.5</td></tr><tr><td rowspan="1" colspan="1">Spongy fossa of fore tibia max. width</td><td rowspan="1" colspan="1">0.5</td><td rowspan="1" colspan="1">0.5</td></tr><tr><td rowspan="1" colspan="1">Fore tarsus length</td><td rowspan="1" colspan="1">0.9</td><td rowspan="1" colspan="1">absent</td></tr><tr><td rowspan="1" colspan="1">Mid femur length</td><td rowspan="1" colspan="1">2.4</td><td rowspan="1" colspan="1">2.7</td></tr><tr><td rowspan="1" colspan="1">Mid tibia length</td><td rowspan="1" colspan="1">2.6</td><td rowspan="1" colspan="1">2.7</td></tr><tr><td rowspan="1" colspan="1">Spongy fossa of mid tibia length</td><td rowspan="1" colspan="1">0.7</td><td rowspan="1" colspan="1">0.7</td></tr><tr><td rowspan="1" colspan="1">Spongy fossa of mid tibia max. width</td><td rowspan="1" colspan="1">0.2</td><td rowspan="1" colspan="1">0.3</td></tr><tr><td rowspan="1" colspan="1">Mid tarsus length</td><td rowspan="1" colspan="1">1.2</td><td rowspan="1" colspan="1">1.2</td></tr><tr><td rowspan="1" colspan="1">Hind femur length</td><td rowspan="1" colspan="1">3.4</td><td rowspan="1" colspan="1">3.6</td></tr><tr><td rowspan="1" colspan="1">Hind tibia length</td><td rowspan="1" colspan="1">4.4</td><td rowspan="1" colspan="1">4.5</td></tr><tr><td rowspan="1" colspan="1">Hind tarsus length</td><td rowspan="1" colspan="1">1.6</td><td rowspan="1" colspan="1">1.7</td></tr><tr><td rowspan="1" colspan="1">Abdomen length</td><td rowspan="1" colspan="1">5.2</td><td rowspan="1" colspan="1">6.5</td></tr><tr><td rowspan="1" colspan="1">Abdomen maximum width</td><td rowspan="1" colspan="1">3.4</td><td rowspan="1" colspan="1">4.3</td></tr></tbody></table></table-wrap><fig id="F11" position="float" orientation="portrait"><label>Figures 39–42.</label><caption><p>
                  <italic><tp:taxon-name><tp:taxon-name-part taxon-name-part-type="genus" reg="Zeraikia">Zeraikia</tp:taxon-name-part> <tp:taxon-name-part taxon-name-part-type="species" reg="zeraikae">zeraikae</tp:taxon-name-part></tp:taxon-name></italic> sp. n., female paratype. <bold>39</bold> dorsal view <bold>40</bold> thorax, ventral view <bold>41–42</bold> female genitalia <bold>41</bold> posterior view <bold>42</bold> lateral view. (<bold>IX</bold> tergite IX; <bold>X</bold> tergite X). Scale bars: 2.0 mm (<bold>39</bold>); 1.0 mm (<bold>40</bold>); 0.5 mm (<bold>41–42</bold>).</p></caption><graphic xmlns:xlink="http://www.w3.org/1999/xlink" xlink:href="zookeys-716-105-g011.jpg" position="float" orientation="portrait" xlink:type="simple" id="oo_171077.jpg"/></fig></tp:treatment-sec><tp:treatment-sec sec-type="etymology" id="SECID0EFIAG"><title>Etymology.</title><p>The new species is named in honor of my beloved wife, Soraya Orichio Zeraik, who has always stimulated and helped me in my entomological studies.</p></tp:treatment-sec><tp:treatment-sec sec-type="distribution" id="SECID0EKIAG"><title>Distribution.</title><p>Brazil, in state of Rio de Janeiro.</p><!--PageBreak--></tp:treatment-sec></tp:taxon-treatment>
